# Supplementary material for: The immunome of mobilized peripheral blood stem cells is predictive of long-term outcomes and therapy-related myeloid neoplasms in patients with multiple myeloma undergoing autologous stem cell transplant
Source: Blood Cancer J. 2023 Sep 26;13(1):151. doi: 10.1038/s41408-023-00920-9 (PMC10522581; doi:10.1038/s41408-023-00920-9)
Supplement: Supplementary file 1 — Correlation Matrix Supplementary Sheet [file 41408_2023_920_MOESM1_ESM.csv]

Immune subset-1	Immune subset-2	Pearson's R	p value
Myeloid-14	Myeloid-24	0.999992179	0
Myeloid-14	Myeloid-21	0.999964775	0
Myeloid-21	Myeloid-24	0.999955358	0
T-Cells-12	Myeloid-24	0.998953402	0
T-Cells-12	Myeloid-14	0.998924972	0
T-Cells-12	Myeloid-21	0.998843637	0
T-Cells-9	Myeloid-13	0.998315931	0
Myeloid-07	Myeloid-16	0.953301541	0
Stem Cells	Myeloid-11	0.88539915	0
B-Cells-1	B-Cells-2	0.862325547	0
Myeloid-08	Myeloid-22	0.844507614	4.44E-16
B-Cells-4	Myeloid-17	0.840940077	0
T-Cells-7	T-Cells-14	0.738376607	1.25E-10
T-Cells-10	Myeloid-17	0.728942156	2.79E-10
NK-Cells-2	T-Cells-2	0.709576072	1.32E-09
T-Cells-14	TCRgd	0.703476287	2.10E-09
Stem Cells	CD34+ NOS	0.701108458	2.51E-09
B-Cells-4	T-Cells-10	0.698004472	3.16E-09
Myeloid-10	Myeloid-26	0.683637854	8.81E-09
B-Cells-3	T-Cells-12	0.681105598	1.05E-08
NK-Cells-1	NK-Cells-2	0.662931676	3.50E-08
B-Cells-3	Myeloid-24	0.661329832	3.88E-08
B-Cells-3	Myeloid-14	0.660912455	3.98E-08
B-Cells-3	Myeloid-21	0.660802228	4.01E-08
T-Cells-7	TCRgd	0.653449871	6.36E-08
T-Cells-12	Myeloid-20	0.649721089	8.00E-08
T-Cells-7	T-Cells-11	0.649434037	8.14E-08
T-Cells-11	T-Cells-14	0.647650615	9.07E-08
Myeloid-20	Myeloid-24	0.644375403	1.11E-07
Myeloid-20	Myeloid-21	0.64284127	1.21E-07
Myeloid-14	Myeloid-20	0.642481095	1.24E-07
T-Cells-8	T-Cells-14	0.601675778	1.18E-06
T-Cells-9	Myeloid-20	0.59761705	1.46E-06
T-Cells-3	T-Cells-8	0.585901477	2.61E-06
T-Cells-8	TCRgd	0.585868393	2.61E-06
CD34+ NOS	Myeloid-11	0.583279326	2.96E-06
Myeloid-13	Myeloid-20	0.565564998	6.82E-06
NK-Cells-2	Myeloid-12	0.563798787	7.39E-06
T-Cells-4	T-Cells-17	0.562921859	7.69E-06
T-Cells-4	T-Cells-18	0.557064537	1.00E-05
Myeloid-04	Myeloid-27	0.542687322	1.87E-05
T-Cells-11	TCRgd	0.539811561	2.11E-05
Myeloid-01	Myeloid-02	0.537222379	2.35E-05
B-Cells-4	T-Cells-6	0.536981983	2.37E-05
T-Cells-8	T-Cells-11	0.536475253	2.42E-05
B-Cells-3	Myeloid-20	0.536287349	2.44E-05
T-Cells-5	T-Cells-13	0.53137113	2.99E-05
NK-Cells-1	T-Cells-2	0.517971418	5.12E-05
Myeloid-02	Myeloid-09	0.516493905	5.42E-05
Myeloid-03	Myeloid-05	0.508889065	7.27E-05
Myeloid-09	Myeloid-11	0.503099328	9.05E-05
T-Cells-1	Myeloid-15	0.501923289	9.45E-05
B-Cells-1	B-Cells-4	0.490788411	0.00014225
T-Cells-6	Myeloid-17	0.490111398	0.000145762
Stem Cells	Myeloid-22	0.480520804	0.000204796
Myeloid-11	Myeloid-22	0.480511444	0.000204863
Myeloid-09	Myeloid-26	0.480085976	0.000207929
T-Cells-18	T-Cells-20	0.475288524	0.000245512
Myeloid-01	Myeloid-22	0.473855864	0.000257879
Stem Cells	Myeloid-09	0.473281635	0.000262994
Myeloid-06	Myeloid-27	0.463327234	0.000367648
T-Cells-16	Myeloid-16	0.46308955	0.000370554
T-Cells-1	Myeloid-10	0.462483494	0.00037806
T-Cells-7	T-Cells-8	0.460070761	0.00040933
Myeloid-11	Myeloid-26	0.451051157	0.000548107
Myeloid-01	Myeloid-26	0.450257732	0.000562151
CD34+ NOS	Myeloid-09	0.441991042	0.000729067
T-Cells-2	T-Cells-16	0.44092689	0.000753524
Myeloid-01	Myeloid-09	0.427769085	0.001123314
T-Cells-4	T-Cells-16	0.425793633	0.001191081
T-Cells-16	Myeloid-07	0.424881888	0.001223578
Myeloid-02	Myeloid-03	0.421593589	0.00134749
T-Cells-17	T-Cells-18	0.420071159	0.001408576
T-Cells-6	Myeloid-25	0.417251316	0.001528303
Myeloid-12	Myeloid-25	0.41607104	0.001581062
T-Cells-16	T-Cells-17	0.415817255	0.001592616
Myeloid-02	Myeloid-26	0.415225231	0.001619865
T-Cells-2	Myeloid-16	0.406918686	0.002048637
T-Cells-4	Myeloid-03	0.403332866	0.002263084
Myeloid-23	Myeloid-27	0.403258962	0.002267706
Stem Cells	Myeloid-26	0.400461621	0.00244896
T-Cells-2	T-Cells-4	0.398862423	0.002558264
Myeloid-05	Myeloid-15	0.398247644	0.002601424
T-Cells-2	T-Cells-14	0.398037254	0.002616342
NK-Cells-1	Myeloid-03	0.394800094	0.002855645
Myeloid-08	Myeloid-23	0.392463669	0.003040224
T-Cells-3	TCRgd	0.390622147	0.003193073
T-Cells-14	T-Cells-18	0.389839635	0.003260056
Myeloid-10	Myeloid-15	0.389276737	0.003309005
NK-Cells-1	T-Cells-12	0.389082354	0.003326059
NK-Cells-1	Myeloid-24	0.388728786	0.003357278
NK-Cells-1	Myeloid-14	0.388386752	0.003387725
T-Cells-6	T-Cells-19	0.387773787	0.003442901
T-Cells-6	T-Cells-18	0.387697761	0.003449799
NK-Cells-1	Myeloid-21	0.386520031	0.003558237
Myeloid-09	Myeloid-10	0.383842552	0.003816037
Myeloid-16	Myeloid-25	0.377919575	0.004445646
Myeloid-02	Myeloid-22	0.377564024	0.004486193
T-Cells-16	T-Cells-18	0.37682328	0.004571715
T-Cells-2	Myeloid-07	0.374835971	0.004808282
T-Cells-6	Myeloid-19	0.372753883	0.005067606
NK-Cells-2	Myeloid-25	0.370328775	0.005385065
B-Cells-3	Myeloid-06	0.36789011	0.005721751
T-Cells-11	Myeloid-18	0.366580459	0.005910063
T-Cells-5	T-Cells-17	0.360285659	0.006892874
T-Cells-4	T-Cells-21	0.355369367	0.007756809
Myeloid-07	Myeloid-25	0.353683107	0.008074099
Myeloid-02	Myeloid-05	0.347734712	0.009285195
T-Cells-13	Myeloid-25	0.347229008	0.009395064
B-Cells-1	T-Cells-10	0.344631547	0.009977311
Myeloid-01	Myeloid-08	0.343909052	0.010144712
T-Cells-1	T-Cells-5	0.343612828	0.010214046
T-Cells-2	Myeloid-25	0.343309523	0.010285461
T-Cells-3	T-Cells-14	0.340122049	0.01106246
T-Cells-20	Myeloid-15	0.3387095	0.011422671
B-Cells-3	Stem Cells	0.337686338	0.011689858
Myeloid-09	Myeloid-22	0.336461187	0.012016861
T-Cells-2	T-Cells-18	0.334690786	0.012503295
T-Cells-9	T-Cells-21	0.333737376	0.012772199
T-Cells-19	CD34+ NOS	0.330808434	0.013629605
T-Cells-13	T-Cells-17	0.328831976	0.014235693
T-Cells-8	Myeloid-18	0.327669114	0.014602968
T-Cells-21	Myeloid-13	0.327146412	0.014770682
T-Cells-5	Myeloid-25	0.325748633	0.015227293
B-Cells-1	T-Cells-13	0.32149564	0.016691573
T-Cells-5	CD34+ NOS	0.320517625	0.017044779
T-Cells-1	Myeloid-25	0.318265934	0.017882254
T-Cells-5	T-Cells-19	0.313119924	0.019928521
T-Cells-6	T-Cells-10	0.312680572	0.020112072
CD34+ NOS	Myeloid-26	0.310198767	0.021176036
T-Cells-6	Myeloid-07	0.309923591	0.021296886
T-Cells-15	Myeloid-10	0.309496962	0.021485403
T-Cells-6	T-Cells-14	0.307462102	0.022404089
T-Cells-14	T-Cells-16	0.306593833	0.022806066
Myeloid-12	Myeloid-20	0.306566063	0.022819022
B-Cells-1	Myeloid-17	0.302212492	0.024928507
Myeloid-03	Myeloid-26	0.301638546	0.025218471
T-Cells-5	Myeloid-10	0.29968934	0.026224483
T-Cells-21	CD34+ NOS	0.298892839	0.026645154
T-Cells-16	Myeloid-25	0.296491151	0.027948017
B-Cells-2	T-Cells-13	0.294987738	0.028790416
T-Cells-17	Myeloid-25	0.29413465	0.029277794
Myeloid-07	Myeloid-19	0.293620705	0.029574729
T-Cells-4	Myeloid-16	0.29278652	0.03006204
T-Cells-6	T-Cells-16	0.292753687	0.030081357
T-Cells-2	T-Cells-8	0.292323874	0.030335184
T-Cells-4	T-Cells-11	0.287623247	0.033229688
T-Cells-6	T-Cells-17	0.287434175	0.033350756
T-Cells-21	Myeloid-16	0.286089851	0.034222167
T-Cells-2	Myeloid-18	0.285603763	0.034541873
T-Cells-2	T-Cells-11	0.285267899	0.03476422
Myeloid-10	Myeloid-11	0.284632867	0.035187864
T-Cells-2	TCRgd	0.282607486	0.036567729
T-Cells-14	T-Cells-19	0.277424269	0.040304017
T-Cells-5	Myeloid-12	0.275212915	0.041991031
Myeloid-03	Myeloid-09	0.274081264	0.042876551
Myeloid-09	Myeloid-25	0.273819931	0.043083209
B-Cells-3	Myeloid-22	0.273508117	0.043330855
T-Cells-19	Myeloid-19	0.271436325	0.045006124
NK-Cells-1	Myeloid-16	0.270185186	0.046043244
T-Cells-4	T-Cells-14	0.267297015	0.048512136
T-Cells-14	T-Cells-17	0.266796831	0.048950481
T-Cells-4	T-Cells-12	-0.266312145	0.049378319
NK-Cells-1	Myeloid-08	-0.266416504	0.049285944
NK-Cells-1	T-Cells-20	-0.26793949	0.047953794
T-Cells-8	Stem Cells	-0.268092541	0.047821562
T-Cells-6	Myeloid-01	-0.26869225	0.047306295
Myeloid-09	Myeloid-21	-0.270257451	0.045982812
T-Cells-5	T-Cells-8	-0.270360574	0.045896689
T-Cells-18	Myeloid-20	-0.271255988	0.045154422
T-Cells-21	Myeloid-04	-0.27337575	0.043436336
Myeloid-09	Myeloid-14	-0.273494672	0.04334156
T-Cells-13	Myeloid-22	-0.274131131	0.04283721
T-Cells-12	Myeloid-09	-0.27454122	0.042514802
Myeloid-09	Myeloid-24	-0.274575914	0.042487617
T-Cells-8	Myeloid-22	-0.276572333	0.040947214
T-Cells-7	Myeloid-11	-0.27683205	0.040750243
Myeloid-08	Myeloid-25	-0.277243049	0.040440133
T-Cells-3	Myeloid-02	-0.278862107	0.039237358
NK-Cells-2	Myeloid-11	-0.280504239	0.038047734
Myeloid-02	Myeloid-04	-0.280971985	0.037714385
T-Cells-8	Myeloid-26	-0.28182885	0.037109983
NK-Cells-1	Myeloid-11	-0.284830455	0.035055592
Myeloid-03	Myeloid-20	-0.286454097	0.033984211
T-Cells-19	T-Cells-20	-0.297726782	0.027271206
T-Cells-8	Myeloid-05	-0.300409909	0.025848731
NK-Cells-2	Myeloid-22	-0.300772113	0.025661569
NK-Cells-1	Myeloid-22	-0.300977511	0.02555594
T-Cells-17	Myeloid-22	-0.302879102	0.024595253
T-Cells-14	Myeloid-01	-0.303688398	0.024195713
T-Cells-21	Myeloid-01	-0.305997781	0.023085526
T-Cells-11	Myeloid-05	-0.306035467	0.023067772
NK-Cells-2	Stem Cells	-0.308100291	0.022112458
T-Cells-7	Myeloid-05	-0.310568515	0.021014567
T-Cells-18	Myeloid-26	-0.311053052	0.020804548
T-Cells-16	Myeloid-08	-0.312343274	0.020253958
T-Cells-11	T-Cells-20	-0.312766075	0.020076239
TCRgd	Stem Cells	-0.317506284	0.018172578
NK-Cells-1	T-Cells-5	-0.318927178	0.017632761
T-Cells-17	Myeloid-08	-0.320309498	0.01712076
TCRgd	Myeloid-26	-0.321079049	0.016841253
T-Cells-14	Myeloid-05	-0.322527538	0.016325693
T-Cells-18	Myeloid-01	-0.323508087	0.015984384
T-Cells-2	Myeloid-08	-0.328802471	0.014244913
T-Cells-2	Myeloid-01	-0.330272463	0.013791733
T-Cells-4	Myeloid-22	-0.330616702	0.013687414
B-Cells-3	T-Cells-14	-0.334412493	0.012581278
TCRgd	Myeloid-11	-0.335206016	0.012360014
T-Cells-2	Myeloid-11	-0.34001093	0.011090437
T-Cells-2	Stem Cells	-0.341848007	0.010635668
B-Cells-3	T-Cells-11	-0.344557409	0.009994377
T-Cells-14	Myeloid-08	-0.344566569	0.009992267
Myeloid-02	Myeloid-20	-0.345233667	0.009839631
T-Cells-18	Myeloid-08	-0.346692644	0.009512822
T-Cells-8	Myeloid-02	-0.346807609	0.009487475
T-Cells-14	Stem Cells	-0.348826605	0.009051763
T-Cells-18	Myeloid-22	-0.351385338	0.008524582
B-Cells-3	T-Cells-4	-0.353871079	0.00803818
T-Cells-2	Myeloid-22	-0.358267511	0.007236795
T-Cells-8	Myeloid-11	-0.363917826	0.006309711
T-Cells-21	Myeloid-23	-0.37602106	0.004665949
T-Cells-18	Myeloid-11	-0.376185116	0.00464654
T-Cells-14	Myeloid-11	-0.380061452	0.004208139
Myeloid-01	Myeloid-20	-0.380280661	0.004184473
NK-Cells-2	Myeloid-01	-0.381533477	0.00405146
T-Cells-18	Stem Cells	-0.384913198	0.003711037
T-Cells-14	Myeloid-22	-0.387711462	0.003448555
T-Cells-11	Myeloid-20	-0.390781774	0.00317956
T-Cells-14	Myeloid-02	-0.394891736	0.002848612
T-Cells-4	Myeloid-08	-0.397978287	0.002620536
Myeloid-09	Myeloid-20	-0.399089661	0.002542473
TCRgd	Myeloid-02	-0.416734837	0.001551193
T-Cells-4	Myeloid-20	-0.481042199	0.000201096
